# Supplementary material for: Absence of Plekhg5 Results in Myelin Infoldings Corresponding to an Impaired Schwann Cell Autophagy, and a Reduced T-Cell Infiltration Into Peripheral Nerves
Source: Front Cell Neurosci. 2020 Jul 7;14:185. doi: 10.3389/fncel.2020.00185 (PMC7358705; doi:10.3389/fncel.2020.00185)
Supplement: Supplementary file 1 [file Table_2.xlsx]

## Sheet: q<0.05 down
Supplementary Table 2
List with up- and downregulated genes (q<0.05)
sample_1 - SNWT: total RNA isolated from sciatic nerve of wildtype mice
sample_2 - SNWT: total RNA isolated from sciatic nerve of Plekhg5-deficient mice
test_id	gene_id	gene	locus	sample_1	sample_2	status	value_1	value_2	log2(fold_change)	test_stat	p_value	q_value
XLOC_022751	XLOC_022751	Plekhg5	4:152072497-152115400	SNWT	SNP	OK	4.78518	0.120954	-5.30604	-1.74587	5e-05	0.00895529
XLOC_005917	XLOC_005917	Ccr7	11:99144195-99155077	SNWT	SNP	OK	3.30884	0.110634	-4.90246	-3.72227	0.0005	0.0487949
XLOC_031837	XLOC_031837	Ccl22	8:94745589-94751699	SNWT	SNP	OK	5.73701	0.208782	-4.78023	-2.94597	5e-05	0.00895529
XLOC_011806	XLOC_011806	Glycam1	15:103562761-103565078	SNWT	SNP	OK	12.3983	0.461087	-4.74896	-3.7162	0.0002	0.0281926
XLOC_030127	XLOC_030127	Spib	7:44525994-44532071	SNWT	SNP	OK	2.98567	0.120953	-4.62554	-3.7351	5e-05	0.00895529
XLOC_000608	XLOC_000608	Faim3	1:130865668-130880790	SNWT	SNP	OK	14.7492	0.652431	-4.49867	-2.80067	5e-05	0.00895529
XLOC_027896	XLOC_027896	Cd4	6:124864691-124888221	SNWT	SNP	OK	4.36131	0.209635	-4.37881	-1.95256	5e-05	0.00895529
XLOC_032124	XLOC_032124	Cd209b	8:3917656-3926814	SNWT	SNP	OK	34.6254	1.98424	-4.12517	-4.00531	5e-05	0.00895529
XLOC_034702	XLOC_034702	Cck	9:121489824-121495689	SNWT	SNP	OK	20.6235	1.24105	-4.05465	-3.97925	5e-05	0.00895529
XLOC_031022	XLOC_031022	Cd19	7:126408449-126414870	SNWT	SNP	OK	3.54911	0.223465	-3.98934	-3.08992	5e-05	0.00895529
XLOC_034158	XLOC_034158	Cd3g	9:44969571-44980431	SNWT	SNP	OK	11.015	0.757589	-3.86191	-2.23008	0.00035	0.0394696
XLOC_013250	XLOC_013250	H2-Oa	17:34083842-34095309	SNWT	SNP	OK	4.9887	0.347443	-3.84381	-2.9223	5e-05	0.00895529
XLOC_015429	XLOC_015429	Ms4a4b	19:11443552-11463549	SNWT	SNP	OK	9.05153	0.651639	-3.79602	-2.64189	5e-05	0.00895529
XLOC_014296	XLOC_014296	Slc5a7	17:54273593-54299034	SNWT	SNP	OK	1.30035	0.103999	-3.64426	-2.91612	0.00045	0.0459785
XLOC_028424	XLOC_028424	Cd79a	7:24897380-24902197	SNWT	SNP	OK	8.04313	0.663771	-3.599	-3.26553	5e-05	0.00895529
XLOC_015920	XLOC_015920	Ms4a1	19:11196816-11299886	SNWT	SNP	OK	3.27463	0.270816	-3.59595	-3.06896	0.0001	0.0156948
XLOC_003771	XLOC_003771	Timd4	11:46810799-46844332	SNWT	SNP	OK	8.68088	0.747586	-3.53753	-3.64813	5e-05	0.00895529
XLOC_033708	XLOC_033708	Camkv	9:107935919-107949691	SNWT	SNP	OK	1.5548	0.142823	-3.44443	-2.96435	0.0003	0.0356813
XLOC_000514	XLOC_000514	D2hgdh	1:93825239-93852348	SNWT	SNP	OK	4.72789	0.447527	-3.40115	-3.08109	5e-05	0.00895529
XLOC_004475	XLOC_004475	Skap1	11:96464592-96759130	SNWT	SNP	OK	3.07457	0.293318	-3.38985	-1.92854	0.0003	0.0356813
XLOC_006103	XLOC_006103	Cd79b	11:106311340-106314762	SNWT	SNP	OK	20.9538	2.00551	-3.38518	-3.40467	5e-05	0.00895529
XLOC_033831	XLOC_033831	Mobp	9:120149741-120181484	SNWT	SNP	OK	6.83047	0.684225	-3.31944	-3.31469	5e-05	0.00895529
XLOC_005718	XLOC_005718	Ccl5	11:83525777-83530518	SNWT	SNP	OK	62.7688	6.30215	-3.31613	-3.4024	5e-05	0.00895529
XLOC_025500	XLOC_025500	Gabra4	5:71569733-71658308	SNWT	SNP	OK	1.43129	0.165585	-3.11167	-2.71723	0.0003	0.0356812
XLOC_014558	XLOC_014558	Ttr	18:20558073-20674324	SNWT	SNP	OK	13.347	1.5992	-3.0611	-3.36168	5e-05	0.00895529
XLOC_024604	XLOC_024604	Alb	5:90460888-90476603	SNWT	SNP	OK	16.452	2.02916	-3.01931	-3.44814	5e-05	0.00895529
XLOC_016901	XLOC_016901	Gad1	2:70489939-70602014	SNWT	SNP	OK	1.86842	0.23326	-3.00181	-1.49004	0.0001	0.0156948
XLOC_023792	XLOC_023792	Lck	4:129548343-129573641	SNWT	SNP	OK	4.23293	0.539469	-2.97205	-1.4522	5e-05	0.00895529
XLOC_028143	XLOC_028143	Eps8l1	7:4424769-4479404	SNWT	SNP	OK	3.38639	0.433458	-2.96578	-0.942792	0.0001	0.0156948
XLOC_022320	XLOC_022320	Hpcal4	4:123183226-123194701	SNWT	SNP	OK	1.95471	0.254243	-2.94268	-1.81791	0.0002	0.0281926
XLOC_034159	XLOC_034159	Cd3e	9:44998742-45009590	SNWT	SNP	OK	6.91789	0.936139	-2.88554	-2.62956	5e-05	0.00895529
XLOC_018215	XLOC_018215	Ptgds	2:25466708-25470046	SNWT	SNP	OK	349.485	49.0173	-2.83387	-3.67537	5e-05	0.00895529
XLOC_026842	XLOC_026842	Slc6a11	6:114131240-114249886	SNWT	SNP	OK	1.94327	0.280586	-2.79197	-2.60898	0.0002	0.0281926
XLOC_009593	XLOC_009593	Trac	14:54220520-54223097	SNWT	SNP	OK	16.1991	2.40957	-2.74907	-2.45412	0.00035	0.0394696
XLOC_011442	XLOC_011442	Ly6d	15:74762055-74763567	SNWT	SNP	OK	15.2573	2.37309	-2.68466	-2.41401	0.0001	0.0156948
XLOC_022539	XLOC_022539	Pla2g2d	4:138775734-138782046	SNWT	SNP	OK	12.4231	1.99759	-2.63669	-3.30786	5e-05	0.00895529
XLOC_025675	XLOC_025675	Gbp6	5:105270703-105293699	SNWT	SNP	OK	1.29283	0.210342	-2.61973	-2.39333	0.0005	0.0487949
XLOC_002646	XLOC_002646	Agap2	10:127078906-127093169	SNWT	SNP	OK	1.44094	0.249216	-2.53154	-2.71281	0.0001	0.0156948
XLOC_000857	XLOC_000857	Igsf9	1:172481787-172498878	SNWT	SNP	OK	1.18027	0.204917	-2.526	-1.0598	5e-05	0.00895529
XLOC_003541	XLOC_003541	Ramp3	11:6650147-6677475	SNWT	SNP	OK	4.2327	0.759012	-2.47938	-2.468	0.0003	0.0356813
XLOC_024064	XLOC_024064	Gm13157	4:147753973-147809840	SNWT	SNP	OK	2.60848	0.508023	-2.36025	-2.49524	0.00015	0.0223882
XLOC_020864	XLOC_020864	Rps3a1	3:86137939-86142702	SNWT	SNP	OK	62.1829	12.1892	-2.35091	-2.93253	5e-05	0.00895529
XLOC_022576	XLOC_022576	Arhgef19	4:141239498-141257564	SNWT	SNP	OK	1.07384	0.223692	-2.26319	-1.06737	0.00025	0.0319832
XLOC_011027	XLOC_011027	Mpped1	15:83779466-83858494	SNWT	SNP	OK	0.9478	0.20324	-2.2214	-0.890443	5e-05	0.00895529
XLOC_017223	XLOC_017223	Slc1a2	2:102658658-102790784	SNWT	SNP	OK	4.9068	1.05276	-2.2206	-1.90999	5e-05	0.00895529
XLOC_034558	XLOC_034558	Col6a5	9:105858667-105960643	SNWT	SNP	OK	2.80211	0.60679	-2.20725	-2.98055	5e-05	0.00895529
XLOC_025609	XLOC_025609	Cxcl9	5:92321330-92328079	SNWT	SNP	OK	8.42817	1.82544	-2.20697	-2.86189	5e-05	0.00895529
XLOC_027767	XLOC_027767	Oxtr	6:112473683-112489808	SNWT	SNP	OK	2.61222	0.569568	-2.19734	-2.45932	0.0001	0.0156948
XLOC_013321	XLOC_013321	Cdsn	17:35552127-35557180	SNWT	SNP	OK	9.29233	2.04688	-2.18261	-2.83131	5e-05	0.00895529
XLOC_000643	XLOC_000643	Fmod	1:134037253-134048277	SNWT	SNP	OK	42.9639	9.47372	-2.18112	-3.6422	5e-05	0.00895529
XLOC_009967	XLOC_009967	Dnase1l3	14:7964532-7994573	SNWT	SNP	OK	4.61898	1.04901	-2.13854	-2.52567	5e-05	0.00895529
XLOC_026219	XLOC_026219	Lep	6:29060219-29073877	SNWT	SNP	OK	17.659	4.14497	-2.09097	-2.12692	5e-05	0.00895529
XLOC_028124	XLOC_028124	Prkcg	7:3303531-3331094	SNWT	SNP	OK	4.83372	1.15369	-2.06687	-2.34267	0.0004	0.0425846
XLOC_014059	XLOC_014059	Hspa1a	17:34969198-34972154	SNWT	SNP	OK	5.65392	1.36622	-2.04906	-2.47268	5e-05	0.00895529
XLOC_014058	XLOC_014058	Hspa1b	17:34956435-34959238	SNWT	SNP	OK	5.65478	1.3867	-2.02782	-2.37826	5e-05	0.00895529
XLOC_020486	XLOC_020486	Gbp3	3:142560051-142573209	SNWT	SNP	OK	9.37808	2.32608	-2.01139	-2.49948	0.0001	0.0156948
XLOC_020488	XLOC_020488	Gbp2	3:142620601-142638008	SNWT	SNP	OK	43.4243	10.8331	-2.00306	-2.64425	0.0001	0.0156948
XLOC_031838	XLOC_031838	Cx3cl1	8:94772008-94782423	SNWT	SNP	OK	8.66749	2.17537	-1.99435	-2.55432	5e-05	0.00895529
XLOC_020030	XLOC_020030	Sfrp2	3:83766320-83789956	SNWT	SNP	OK	16.6907	4.23528	-1.97851	-2.51541	5e-05	0.00895529
XLOC_003915	XLOC_003915	Igtp,Irgm2	11:58199555-58222779	SNWT	SNP	OK	56.1743	14.8635	-1.91813	-2.58905	0.0004	0.0425846
XLOC_005156	XLOC_005156	Pttg1	11:43420249-43426251	SNWT	SNP	OK	85.3597	23.2748	-1.87478	-2.8339	5e-05	0.00895529
XLOC_025969	XLOC_025969	Col26a1	5:136741758-136883209	SNWT	SNP	OK	3.20028	0.894467	-1.8391	-1.50907	0.00015	0.0223882
XLOC_019225	XLOC_019225	Siglec1	2:131069219-131086765	SNWT	SNP	OK	1.89614	0.534933	-1.82563	-2.0572	0.0005	0.0487949
XLOC_015578	XLOC_015578	Ifit3	19:34583530-34588731	SNWT	SNP	OK	23.0199	6.62192	-1.79756	-2.64988	5e-05	0.00895529
XLOC_033586	XLOC_033586	Rasgrf1	9:89909774-90026976	SNWT	SNP	OK	4.38303	1.26106	-1.79729	-2.00139	0.0005	0.0487949
XLOC_031724	XLOC_031724	Ucp1	8:83290347-83298456	SNWT	SNP	OK	37.553	11.1617	-1.75037	-2.13347	0.0003	0.0356813
XLOC_033372	XLOC_033372	Hcn4	9:58823511-58860955	SNWT	SNP	OK	5.8176	1.75629	-1.7279	-2.40214	0.0001	0.0156948
XLOC_011242	XLOC_011242	Npr3	15:11839895-11905674	SNWT	SNP	OK	7.33123	2.32699	-1.65559	-2.67776	5e-05	0.00895529
XLOC_020484	XLOC_020484	Gbp5	3:142496933-142522344	SNWT	SNP	OK	4.48388	1.42448	-1.65431	-2.12099	0.00025	0.0319832
XLOC_015548	XLOC_015548	Cd274	19:29367454-29388095	SNWT	SNP	OK	10.8373	3.58436	-1.59622	-2.23862	0.00015	0.0223882
XLOC_010604	XLOC_010604	Tbc1d4	14:101442359-101609191	SNWT	SNP	OK	4.61251	1.53694	-1.58549	-1.93318	0.00025	0.0319832
XLOC_000791	XLOC_000791	Dpt	1:164796731-164824266	SNWT	SNP	OK	126.051	42.178	-1.57944	-2.71961	5e-05	0.00895529
XLOC_000172	XLOC_000172	1500015O10Rik	1:43730601-43742578	SNWT	SNP	OK	17.6067	5.92836	-1.57042	-2.08904	0.00045	0.0459785
XLOC_014621	XLOC_014621	Egr1	18:34859822-34864984	SNWT	SNP	OK	19.7624	6.79774	-1.53963	-2.51383	5e-05	0.00895529
XLOC_011690	XLOC_011690	Col2a1	15:97975601-98004695	SNWT	SNP	OK	2.42966	0.871242	-1.47961	-1.42951	0.00025	0.0319832
XLOC_023947	XLOC_023947	Pla2g5	4:138799243-138863482	SNWT	SNP	OK	15.4001	5.88232	-1.38848	-1.88019	0.00025	0.0319832
XLOC_033224	XLOC_033224	Hspa8	9:40800983-40805200	SNWT	SNP	OK	329.787	126.051	-1.38753	-2.18531	0.00035	0.0394696
XLOC_034120	XLOC_034120	Sc5d	9:42254176-42264300	SNWT	SNP	OK	54.868	21.3374	-1.36258	-2.29475	0.0001	0.0156948
XLOC_033363	XLOC_033363	Stra6	9:58028676-58153996	SNWT	SNP	OK	38.6366	15.0759	-1.35772	-2.33109	5e-05	0.00895529
XLOC_032473	XLOC_032473	Bst2	8:71534263-71537437	SNWT	SNP	OK	43.2942	17.1464	-1.33627	-2.03611	0.00025	0.0319832
XLOC_011439	XLOC_011439	Lypd2	15:74732252-74734313	SNWT	SNP	OK	129.159	52.9012	-1.28778	-2.24557	5e-05	0.00895529
XLOC_000774	XLOC_000774	Myoc	1:162639149-162658173	SNWT	SNP	OK	36.7126	15.6175	-1.23311	-2.08235	0.00025	0.0319832
XLOC_021127	XLOC_021127	BC027582,Olfml3	3:103722221-103738001	SNWT	SNP	OK	51.5738	22.1352	-1.2203	-2.09709	0.00035	0.0394696
XLOC_023997	XLOC_023997	Pdpn	4:143267430-143299564	SNWT	SNP	OK	37.4012	16.8528	-1.1501	-2.02455	0.0004	0.0425846
XLOC_001834	XLOC_001834	Pydc4	1:173566283-173599274	SNWT	SNP	OK	0.943713	0	'-inf'	'-nan'	5e-05	0.00895529
XLOC_007527	XLOC_007527	Ighv3-8	12:114322373-114322801	SNWT	SNP	OK	2.15478	0	'-inf'	'-nan'	5e-05	0.00895529
XLOC_011501	XLOC_011501	Apol7c	15:77524866-77533315	SNWT	SNP	OK	1.50528	0	'-inf'	'-nan'	5e-05	0.00895529
XLOC_017002	XLOC_017002	Gm4735	2:80837126-80838762	SNWT	SNP	OK	0.762257	0	'-inf'	'-nan'	5e-05	0.00895529
XLOC_026611	XLOC_026611	Fabp1	6:71199826-71205023	SNWT	SNP	OK	1.27155	0	'-inf'	'-nan'	5e-05	0.00895529
XLOC_027507	XLOC_027507	AC120404.1	6:68736296-68736764	SNWT	SNP	OK	1.11652	0	'-inf'	'-nan'	5e-05	0.00895529
XLOC_017211	XLOC_017211	Gm10801	2:98662236-98664083	SNWT	SNP	OK	1.07894	0	'-inf'	'-nan'	0.0003	0.0356813
XLOC_026330	XLOC_026330	Trbv4	6:41059442-41059881	SNWT	SNP	OK	1.10281	0	'-inf'	'-nan'	0.0004	0.0425846
XLOC_026580	XLOC_026580	Igkv12-98	6:68570762-68571235	SNWT	SNP	OK	1.08678	0	'-inf'	'-nan'	0.0004	0.0425846
XLOC_026340	XLOC_026340	Trbv16	6:41151790-41152225	SNWT	SNP	OK	1.29189	0	'-inf'	'-nan'	0.00045	0.0459785
XLOC_026339	XLOC_026339	Trbv15	6:41141210-41141658	SNWT	SNP	OK	1.31398	0	'-inf'	'-nan'	0.0005	0.0487949

## Sheet: q<0.05 up
test_id	gene_id	gene	locus	sample_1	sample_2	status	value_1	value_2	log2(fold_change)	test_stat	p_value	q_value	significant
XLOC_032255	XLOC_032255	1810011O10Rik	8:24422403-24440008	SNWT	SNP	OK	50.7605	114.416	1.17251	2.03035	0.0004	0.0425846	yes	1810011O10RIK
XLOC_022566	XLOC_022566	Padi2	4:140906343-140957902	SNWT	SNP	OK	11.382	26.5983	1.22458	2.04343	0.00035	0.0394696	yes	PADI2
XLOC_013938	XLOC_013938	Fkbp5	17:28399094-28517524	SNWT	SNP	OK	10.7873	27.563	1.3534	2.1043	0.00015	0.0223882	yes	FKBP5
XLOC_028876	XLOC_028876	Hddc3	7:80343136-80346097	SNWT	SNP	OK	7.32411	20.5145	1.48592	2.05161	0.0003	0.0356813	yes	HDDC3
XLOC_007023	XLOC_007023	Gm6969	12:24638668-24639010	SNWT	SNP	OK	46.9371	141.282	1.58977	2.62441	5e-05	0.00895529	yes	GM6969
XLOC_007454	XLOC_007454	Ighg2c	12:113285324-113288930	SNWT	SNP	OK	5.38875	16.2867	1.59567	2.06716	0.0005	0.0487949	yes	IGHG2C
XLOC_032459	XLOC_032459	Arrdc2	8:70835154-70839720	SNWT	SNP	OK	3.78921	11.4917	1.60063	2.25638	5e-05	0.00895529	yes	ARRDC2
XLOC_007098	XLOC_007098	Egln3	12:54178980-54203860	SNWT	SNP	OK	5.54902	18.4181	1.73082	2.45777	5e-05	0.00895529	yes	EGLN3
XLOC_030824	XLOC_030824	Gm5900	7:104949175-104950441	SNWT	SNP	OK	2.451	8.91072	1.86217	2.24957	0.0005	0.0487949	yes	GM5900
XLOC_032195	XLOC_032195	Angpt2	8:18595130-18803189	SNWT	SNP	OK	3.8237	15.6611	2.03415	2.17102	5e-05	0.00895529	yes	ANGPT2
XLOC_036290	XLOC_036290	Mid1	X:169685198-170005736	SNWT	SNP	OK	0.941876	3.94868	2.06776	1.75216	0.00045	0.0459785	yes	MID1
XLOC_031713	XLOC_031713	Gypa	8:80494044-80510785	SNWT	SNP	OK	1.50341	6.39979	2.08979	2.15271	0.00025	0.0319832	yes	GYPA
XLOC_020844	XLOC_020844	Rbm46	3:82837227-82876483	SNWT	SNP	OK	0.822565	3.66061	2.15388	2.31693	0.00025	0.0319832	yes	RBM46
XLOC_026299	XLOC_026299	Gm15487	6:37805974-37807091	SNWT	SNP	OK	3.21489	15.4371	2.26356	2.46812	5e-05	0.00895529	yes	GM15487
XLOC_021149	XLOC_021149	Chi3l3	3:106147553-106167564	SNWT	SNP	OK	3.40504	17.0171	2.32124	1.94233	0.0001	0.0156948	yes	CHI3L3
XLOC_008110	XLOC_008110	Slc9a3	13:74121514-74166064	SNWT	SNP	OK	0.576831	2.93825	2.34874	2.46026	0.0002	0.0281926	yes	SLC9A3
XLOC_013498	XLOC_013498	Treml4	17:48264294-48275360	SNWT	SNP	OK	0.327326	1.68869	2.36711	1.48791	0.00025	0.0319832	yes	TREML4
XLOC_026207	XLOC_026207	Lmod2	6:24597770-24605414	SNWT	SNP	OK	3.77501	21.248	2.49277	2.82872	5e-05	0.00895529	yes	LMOD2
XLOC_029756	XLOC_029756	Hif3a	7:17031506-17062427	SNWT	SNP	OK	1.50028	8.48129	2.49905	3.05557	5e-05	0.00895529	yes	HIF3A
XLOC_006043	XLOC_006043	Slc4a1	11:102348823-102366203	SNWT	SNP	OK	1.67253	9.56062	2.51507	1.76572	0.00015	0.0223882	yes	SLC4A1
XLOC_020595	XLOC_020595	Car1	3:14766215-14808368	SNWT	SNP	OK	1.04417	6.05983	2.53692	2.14882	0.00035	0.0394696	yes	CAR1
XLOC_023431	XLOC_023431	Cyp2j13	4:96027533-96077546	SNWT	SNP	OK	0.786549	4.75639	2.59626	2.47598	5e-05	0.00895529	yes	CYP2J13
XLOC_004041	XLOC_004041	Myh2	11:67171026-67199234	SNWT	SNP	OK	2.17008	13.5956	2.64732	2.63415	5e-05	0.00895529	yes	MYH2
XLOC_003278	XLOC_003278	Nts	10:102481759-102490418	SNWT	SNP	OK	3.38462	23.3975	2.78929	3.18828	5e-05	0.00895529	yes	NTS
XLOC_034176	XLOC_034176	Apoc3	9:46232932-46235636	SNWT	SNP	OK	3.4509	24.7578	2.84284	2.69412	5e-05	0.00895529	yes	APOC3
XLOC_000613	XLOC_000613	Ctse	1:131638305-131675503	SNWT	SNP	OK	1.71472	12.5286	2.86918	3.23019	5e-05	0.00895529	yes	CTSE
XLOC_024609	XLOC_024609	Ppbp	5:90768517-90770060	SNWT	SNP	OK	2.43386	17.8182	2.87203	3.10229	5e-05	0.00895529	yes	PPBP
XLOC_028700	XLOC_028700	Klk1	7:44221448-44229617	SNWT	SNP	OK	1.13026	8.28583	2.87399	2.85706	0.0002	0.0281926	yes	KLK1
XLOC_021255	XLOC_021255	Myoz2	3:123006205-123034990	SNWT	SNP	OK	6.26431	46.7914	2.90101	2.81227	5e-05	0.00895529	yes	MYOZ2
XLOC_027558	XLOC_027558	Igkv8-24	6:70216857-70217421	SNWT	SNP	OK	10.2633	79.212	2.94823	3.01868	5e-05	0.00895529	yes	IGKV8-24
XLOC_016074	XLOC_016074	Ankrd1	19:36111964-36119844	SNWT	SNP	OK	0.287422	2.26257	2.97672	2.39844	0.0003	0.0356813	yes	ANKRD1
XLOC_010016	XLOC_010016	Mss51	14:20482863-20496901	SNWT	SNP	OK	0.613834	5.03272	3.03542	2.77198	0.00035	0.0394696	yes	MSS51
XLOC_029510	XLOC_029510	Tnnt1	7:4504569-4516382	SNWT	SNP	OK	7.79541	65.818	3.07778	2.93054	5e-05	0.00895529	yes	TNNT1
XLOC_000670	XLOC_000670	Tnni1	1:135783064-135810989	SNWT	SNP	OK	3.35523	30.87	3.20173	3.21176	5e-05	0.00895529	yes	TNNI1
XLOC_010346	XLOC_010346	Myh6	14:54941920-54966927	SNWT	SNP	OK	0.13951	1.30922	3.23027	0.962147	0.0002	0.0281926	yes	MYH6
XLOC_011503	XLOC_011503	Apol11b	15:77633950-77643286	SNWT	SNP	OK	0.619591	5.90773	3.25322	2.92997	5e-05	0.00895529	yes	APOL11B
XLOC_004321	XLOC_004321	AA465934	11:83291698-83294632	SNWT	SNP	OK	4.41571	44.556	3.3349	3.86829	5e-05	0.00895529	yes	AA465934
XLOC_029496	XLOC_029496	Lilra6	7:3908279-3915503	SNWT	SNP	OK	0.250766	2.57598	3.36071	2.98344	0.0001	0.0156948	yes	LILRA6
XLOC_031224	XLOC_031224	Mrgprg	7:143763710-143766993	SNWT	SNP	OK	0.763496	7.8974	3.37068	3.44865	5e-05	0.00895529	yes	MRGPRG
XLOC_027863	XLOC_027863	Clec4e	6:123281788-123289870	SNWT	SNP	OK	0.218596	2.26645	3.37409	1.41787	5e-05	0.00895529	yes	CLEC4E
XLOC_031300	XLOC_031300	F10	8:13037307-13056676	SNWT	SNP	OK	0.0793295	0.992326	3.64489	1.09146	0.0004	0.0425846	yes	F10
XLOC_014541	XLOC_014541	Gm10036	18:15832793-15833330	SNWT	SNP	OK	0.817059	10.3412	3.66182	3.22394	0.0004	0.0425846	yes	GM10036
XLOC_007452	XLOC_007452	Igha	12:113258767-113260236	SNWT	SNP	OK	8.39586	108.401	3.69056	4.29988	5e-05	0.00895529	yes	IGHA
XLOC_020487	XLOC_020487	Gbp2b	3:142594846-142619179	SNWT	SNP	OK	0.234076	3.10839	3.73111	3.21805	0.00045	0.0459785	yes	GBP2B
XLOC_025197	XLOC_025197	Gm15459	5:5781529-5783636	SNWT	SNP	OK	1.13189	16.3966	3.85659	3.64912	5e-05	0.00895529	yes	GM15459
XLOC_017652	XLOC_017652	Gm14150	2:151458955-151460309	SNWT	SNP	OK	0.458606	6.83494	3.8976	3.63898	5e-05	0.00895529	yes	GM14150
XLOC_024096	XLOC_024096	Rbp7	4:149449686-149454978	SNWT	SNP	OK	3.16627	54.3579	4.10163	4.51198	5e-05	0.00895529	yes	RBP7
XLOC_008008	XLOC_008008	Slc25a48	13:56438354-56474239	SNWT	SNP	OK	0.201317	5.64816	4.81024	4.6146	5e-05	0.00895529	yes	SLC25A48
XLOC_024906	XLOC_024906	Myl2	5:122100950-122138957	SNWT	SNP	OK	2.1771	111.417	5.67741	4.15067	5e-05	0.00895529	yes	MYL2
XLOC_010348	XLOC_010348	Myh7	14:54968786-54994634	SNWT	SNP	OK	0.121231	6.36746	5.71489	2.37931	5e-05	0.00895529	yes	MYH7
XLOC_033317	XLOC_033317	Sln	9:53850250-53853844	SNWT	SNP	OK	1.53051	118.125	6.27016	5.14303	5e-05	0.00895529	yes	SLN
XLOC_001840	XLOC_001840	Ifi202b	1:173962568-173982844	SNWT	SNP	OK	0	2.92058	inf	'-nan'	5e-05	0.00895529	yes	IFI202B
XLOC_007530	XLOC_007530	Ighv6-3	12:114391711-114392169	SNWT	SNP	OK	0	5.23864	inf	'-nan'	5e-05	0.00895529	yes	IGHV6-3
XLOC_007554	XLOC_007554	Ighv1-31	12:114829263-114829557	SNWT	SNP	OK	0	1.6131	inf	'-nan'	5e-05	0.00895529	yes	IGHV1-31
XLOC_008642	XLOC_008642	Hist1h2al	13:51202687-51203065	SNWT	SNP	OK	0	1.5454	inf	'-nan'	5e-05	0.00895529	yes	HIST1H2AL
XLOC_023406	XLOC_023406	Gm12666	4:92190743-92191749	SNWT	SNP	OK	0	1.22833	inf	'-nan'	5e-05	0.00895529	yes	GM12666
XLOC_027555	XLOC_027555	Igkv8-28	6:70143592-70143897	SNWT	SNP	OK	0	3.7686	inf	'-nan'	5e-05	0.00895529	yes	IGKV8-28
XLOC_031789	XLOC_031789	Rps13-ps1	8:87047688-87048226	SNWT	SNP	OK	0	21.7681	inf	'-nan'	5e-05	0.00895529	yes	RPS13-PS1
XLOC_007491	XLOC_007491	Ighv2-3	12:113611183-113611617	SNWT	SNP	OK	0	0.818273	inf	'-nan'	0.00025	0.0319832	yes	IGHV2-3
XLOC_027510	XLOC_027510	Igkv4-90	6:68807180-68807684	SNWT	SNP	OK	0	1.82679	inf	'-nan'	0.0003	0.0356813	yes	IGKV4-90
XLOC_027531	XLOC_027531	Igkv4-57-1	6:69544358-69544892	SNWT	SNP	OK	0	1.63059	inf	'-nan'	0.00045	0.0459785	yes	IGKV4-57-1
